# Supplementary material for: Multi-Influenza HA Subtype Protection of Ferrets Vaccinated with an N1 COBRA-Based Neuraminidase
Source: Viruses. 2023 Jan 9;15(1):184. doi: 10.3390/v15010184 (PMC9865009; doi:10.3390/v15010184)
Supplement: Supplementary file 1 [file viruses-15-00184-s001.zip]

Archive with 1 entries (1 files):
- viruses-2108206-supplementary.pdf
